# Supplementary material for: Non-HLA angiotensin-type-1 receptor autoantibodies mediate the long-term loss of grafted neurons in Parkinson’s disease models
Source: Stem Cell Res Ther. 2024 May 12;15:138. doi: 10.1186/s13287-024-03751-y (PMC11089721; doi:10.1186/s13287-024-03751-y)
Supplement: Supplementary file 2 — Supplementary Material 2: Additional file 2. Supporting data values. Data supporting the results reported in the article. [file 13287_2024_3751_MOESM2_ESM.xlsx]

## Sheet: Blood Pressure
		Control	Candesartan
	Blood Pressure	101	103
	mmHg	115	89
		105	87
		97	102
		89	83
		117	103
		112	94
	Mean	105.143	94.4286

## Sheet: Figure 2C
	TH cells (10d grafts)	VM	VM+Cand
		6081.75	6322.64
		8439.81	6110.04
		5036.58	5584.95
		7837.24	7909.09
		5401.21
	Mean	6559.32	6481.68

## Sheet: Figure 2F
	OX-6 cells (10d grafts)	VM	VM+Cand
		29642	11252
		14963	13367
		27465	13184
		27465	6118
		11475
	Mean	22202	10980.2

## Sheet: Rotation 10d (text)
	Rotations post-lesion (10d grafts)	VM	VM+Cand
		1393	1237
		1199	1036
		1034	1016
		941	980
		753
	Mean	1064	1067.25

## Sheet: Volume 10d (text)
	Volume (10d grafts)	VM	VM+Cand
		0.3778	0.2502
		0.6063	0.3226
		0.2825	0.4137
		0.6825	0.321
		0.3733
	Mean	0.46448	0.326875

## Sheet: Figure 3A
Time (Months, P.L.)	0	1.5	1.8	2.5	3.5	4.5
(green line 6-OHDA + GRAFT)	315128	419996	505913	536723	546106	457533
	328608	436389	537740	523763	544392	492351
	339707	426408	446041	473690	556513	548895
	315988	385697	531188	450106	407846	392347
	222132	315599	490226	541028	454201	321080
	296767	409296	558735	461807	472027	495367
	287898	384772	485018	490332	385014	410554
	300890	396880	507837	496778	480871	445447
Time (Months, P.L.)	0	1.5	1.8	2.5	3.5	4.5
(black line 6-OHDA)	297047	376865	357997	356298	344861	370897
	328514	391802	380051	377855	364813	357245
	266739	419447	389670	346753	326031	385079
	332482	439196	430815	393565	376091	361351
	269742		469405	428106	393537	362612
Mean	298905	406828	405587	380515	361067	367437

## Sheet: Figure 3B
	Control	6OHDA (1.5m P.L.)	10 d GRAFT (55 d P.L.)	3m GRAFT (4.5 m P.L.)	6OHDA (4.5 m P.L.)
	3900	7259.4	8872	7890	5041
	6138	8344.85	10950	9223	9281
	4042	8344.85	14622	8042	7198
	7084	7616.76	9584	6639	8205
	4651	7805.21	9999	9389	10320
	6824	8714.17		6605
	4131			10336
	4900
	5001
	4275
Mean	5094.6	8014.21	10805.4	8303.43	8009

## Sheet: Figure 4E
		AT1 mRNA (2-DDCT)
	sample	graft 10 days	graft 3 months	SN dorsal	SN ventral
	1	1.8513	0.2778	0.2823	1.4412
	2	0.6282	0.207	0.2387	2.7014
	3	0.87	0.5239	0.1846	0.7031
	4	0.4269	0.3555	0.2484	1.1475
	5	1.2236	0.4593	0.2422	0.7452
	Mean	1	0.3647	0.23924	1.34768

## Sheet: Figure 5A
	Rotations	VM post-lesion	VM+Cand post-lesion	VM 1M post-graft	VM+Cand 1M post-graft	VM 2M post-graft	VM+Cand 2M post-graft	VM 3M post-graft	VM+Cand 3M post-graft
	1	1734	788	-253	-76	-52	-42	-69	-54
	2	1084	1706	282	-148	86	-14	55	-110
	3	916	984	-320	-398	-42	73	-85	-135
	4	909	729	1306	5	438	-4	810	0
	5	814	943	541	-462	125	-90	59	-114
	6	1076	507	639	-270	740	-48	500	-46
	7	569	779	70	-236	96	-47	-44	-40
	Mean	1014.57	919.429	323.571	-226.429	198.714	-24.5714	175.143	-71.2857

## Sheet: Figure 5D
	TH cells (3M grafts)	VM	VM+Cand
		3519	7641
		1810	7263
		2832	5586
		4861	7954
		3175	6212
		7144	8131
		1769	7808
	Mean	3587.14	7227.86

[truncated: 4 more sheets: Figure 5E, Figure 5F, Figure 5I, Volume 3M (text)]
